# Supplementary material for: Literacy-adapted, electronic family history assessment for genetics referral in primary care: patient user insights from qualitative interviews
Source: Hered Cancer Clin Pract. 2022 Jun 10;20:22. doi: 10.1186/s13053-022-00231-3 (PMC9188215; doi:10.1186/s13053-022-00231-3)
Supplement: Supplementary file 1 — Additional file 1. Interview guide questions by topic. Contains all questions in semi-structured interview guide utilized by interviewer (KFM). [file 13053_2022_231_MOESM1_ESM.xls]

## Sheet: Sheet1
Additional File 1. Interview guide questions by topic*
Topic	Questions
Overarching experience	● The first step in the CHARM study was to answer questions about your family history of cancer. What made you interested in starting the family history questions for the CHARM study? [Do you remember how interested you were in genetic testing before answering the questions?]
	● Do you remember answering questions about your family history of cancer?
Family history acquisition and access	● Some people answered the family history questions by themselves and had to make a best guess on things they weren’t sure about. Other people may have had another family member nearby who could help them remember family history. Other people may have learned new things from talking to a family member later, or they may have remembered new things when they talked to a member of the study team, li…
	○ [If asked someone] How did [they] help you? [With providing answers about family history? With understanding the question?]
	○ [If they took best guess] When you weren’t sure whether someone had cancer at all, what did you do? [Did you guess that they had, or did you guess that they didn’t? What were you thinking about when you made that guess?]
	○ [If they took a best guess] If you knew they had cancer, but weren’t sure what kind, how did you make your best guess? [Did you guess that they had, or did you guess that they didn’t? What were you thinking about when you made that guess?]
	○ [If they had to guess at all or ask someone] Was it stressful when you didn’t know the answers? Is there something we could have done to make this easier? [For example, one possibility might be to tell people that the questions will be easier to answer if they can spend some time talking to their family members.]
	● Did you talk to anyone after you finished answering the questions about your family history of cancer? Did you learn new information? Do you plan to talk to someone else?
Accessibility of application	● Sometimes, the questions used more than one word to describe a cancer or contained other ways to describe a cancer in parentheses. The tool used the word colon cancer, but also called it large intestine cancer. The tool used the word endometrial cancer, but also called it uterine cancer or cancer of the uterus. Do you remember this?
	○ [even if they don’t remember] What do you think about including those other descriptions? [Is it helpful, or does it make it hard to read or understand?]
	● Sometimes family history information can be very complicated. Sometimes scientists aren’t very good at writing family history questions. We’d like your help to make them better. Thinking about all of the questions in the family history survey, do you remember if there were any questions that were confusing?
	○ [If yes] Can you think of specific words that were confusing? [What about words that might be confusing to other people?]
	○ [If yes] Can you think of anything that would have made these questions less confusing?
	○ Sometimes people have trouble deciding if one of their female relatives had ovarian, endometrial, or cervical cancer. If one of your relatives had one of these cancers, would it be easy for you to know which one? Is there anything we could do to make it easier for people to answer the question?
	● What did you think about how long it took you to finish answering the questions? [Was it too long? Did you feel it was worthwhile?]
	○ Did you answer all of the questions at the same time or did you start and stop?
	■ [if not all at once] Do you remember why you stopped or took a break?
Study and application functional design	● Some people answered the questions about their family history at the doctor’s office on a tablet, and others did it at home on their smartphone or a computer, or somewhere else. Could you tell me how you answered them and where you were? [Did you use a computer, a smartphone, something else? Were you at home, out, the library, a clinic, somewhere else?]
	○ How did that work for you? [What did you like about it? How could it have worked better?]
	● Some of the family history questions had links you could click to see definitions and pictures. [If yes to question 2] Do you remember seeing those links? Do you remember if you clicked on any of these links?
	○ [If yes to clicking on links] What was helpful about the links? Can you think of anything that would have made them better?
	○ [If yes to remembering seeing links but no to clicking on links] Can you share a reason for not clicking on the links? [Were they hard to see? Not helpful? Hard to use on your electronic device? Not interested in more information?]
	○ For anyone who didn’t click on links or didn’t remember] Even though you [didn’t click/don’t remember], can you tell me what would make a link helpful to you?
	○ [For anyone who didn’t see the links or doesn’t remember them] Can you tell me what would make a link stand out to you so that you might click on it?
	● Did you notice anything being asked more than once?
	○ [If yes: Was that confusing? Did that bother you?]
Cohort-specifc questions	● [For incompletion cohort]: Do you remember stopping the questions [if applicable: the time you didn’t finish]?
	○ [If yes and not covered previously] Do you remember the reason you stopped answering the questions? [Were you interrupted? Did you feel you needed someone else to help you answer the questions? Did your internet connection prevent you from continuing? Something about the website? Did you decide you weren’t interested?]
	○ [If applicable (e.g., patient was not uninterested but has not come back to complete the questions)] Were you planning to come back and finish? [If no] Can you tell me what might have motivated you to come back? [Would a reminder email letting you know you started but didn’t finish help?]
	○ [If applicable (e.g., patient has at least one complete risk assessment session)] Would you mind sharing with me what motivated you to come back and finish the questions?
	● [For incompletion cohort, if not covered previously, and didn’t stop for reasons of interruption, etc] Lots of people start answering the questions, but don’t go on to finish the first time or at all. We’d like to learn more about why that happens for different people and what we can do to make the questions better. I’d like to review the last question you answered before stopping, and also the…
	○ First, here is the last question you answered [read question] Do you remember if there was anything about that question that caused you to stop after you answered? Is there anything you think we could do to make it better?
	○ Next, here is the question you would have seen next, but didn’t answer: [read question]. Do you remember if there was anything about that question that caused you to stop before answering? Is there anything you think we could do to make it better?
	● [If applicable; for participants who took longer to complete the tool, and who don’t explain why in relation to other reasons, such as interruptions or already supplied this detail]. Because this was done on a website, we have time markers attached to everyone’s responses. We noticed there were some questions that you spent more time on than others. I’d like to read some of those questions to y…
	○ [read question] Do you remember if there was anything about that question that caused you to spend more time to answer it?
	○ Repeat as needed for up to one more question
	● [If applicable; for participants with different responses to the genetic counselor] It’s really important for us to understand how we can improve our questions, so your response to these next questions are especially valuable to us, and we want to remind you there aren’t any wrong answers. People sometimes answer questions differently when they are filling out the online questions compared to t…
	○ [Optional probes, for participants who don’t know or don’t describe in detail] I want to describe the answers you gave on the tool and the family history you gave the genetic counselor, so we can see if there are ways we could make the questions better. I’m going to read some of those questions and your answers to you. Are you ready?
	■ Read question 1. Read answer 1. The genetic counselor wrote down [X]. Could you help me understand the difference?
	■ [If issue was the question on the tool] Is there anything we could change on the tool to make this question easier to answer?
	○ Repeat probes if needed for up to 1 additional question
Acceptability compared to usual care	● Doctors sometimes ask people about their family history during medical appointments. Has a doctor ever asked you about your family history? What was that like?
	● When you answered questions for the study, you answered them [using the method stated above in question 3; otherwise “on an electronic device”]. How did that feel? Did you like one way better than the other? [If needed, clarify asked by doctor vs. the study website] What was best about that approach? Which one do you think you’d be more willing to do again?
	● Is there anything else you would like to add about the process or the family history questions that could help us make the experience better for people who answer these questions in the future?
	○ Optional prompts if not previously suggested by participant:
	○ [For individuals frustrated they had to start over: Would it have been helpful to have a working back button?]
	○ [For individuals who were frustrated at not knowing how long it would take: Would it be helpful to have a progress bar at the top, to let you know how much of the survey is left?]
	○ [For individuals who really felt they didn’t know much about one side of the family at all and had to keep answering no, because they didn’t know: Would it have been helpful to ask if there was a side of the family you didn’t know about at all in the beginning, and then not ask you specific questions about cancer for those people?]
	○ [For participants who had to talk to someone in the family before coming back to answer: Would it have helped if the original email had suggested to speak to your family to gather information about your family history of cancer before answering the questions?]
*Interview guide questions are divided by topic for ease of review but may have been covered in a different order during each interview, depending on participant responses.
