# Supplementary material for: Literacy-adapted, electronic family history assessment for genetics referral in primary care: patient user insights from qualitative interviews
Source: Hered Cancer Clin Pract. 2022 Jun 10;20:22. doi: 10.1186/s13053-022-00231-3 (PMC9188215; doi:10.1186/s13053-022-00231-3)
Supplement: Supplementary file 2 — Additional file 2. Codebook definitions of all qualitative codes used. Contains the codebook codes and code definitions utilized by coders during analysis. [file 13053_2022_231_MOESM2_ESM.xls]

## Sheet: Sheet1
Additional File 2. Codebook definitions of all qualitative codes used
Code*	Definitions/Examples
Motivations to do the risk assessment or return	Why the participant was interested in starting the risk assessment
Altruism	Participant interested in helping research/science/medicine
Family/personal health	Participant cites family history of cancer(s) as motivation to begin questions; also includes mention of genetic testing or genetic testing access
Curiosity/interest	Interested in the general experience in the absence of altruism or other personal reasons
Trust/role of doctor/institution	Motivated by trust in doctor (including referral from doctor) and/or institution
Representation of minorities or other underrepresented groups	Benefits related to inclusivity of CHARM and/or goals of increasing diversity
Other	Participant cites reason not included above [may be dual coded]
Genetic Testing Interest	This code is for when individuals talk about whether they were interested in genetic testing prior to taking the risk assessment (there is a specific question for this so expect to use this). Use this only for their response to our question about their pre-interest in genetic testing. Any other time they talk about genetic testing as a motivation for the risk assessment put it in the motivations:…
CHARM Tool Barriers/Facilitators	Reasons participant cites for stopping the tool, for questions where they spent more time, for questions where they might have been inaccurate, or general aspects that made the tool easier or more difficult, or suggestions for improving the tool.
Interruptions/Ability to spend time/Length or detail of the CHARM tool	Participant cites interruption (e.g., work, school, family matters) as likely reason for stopping, spending more time; participant cites the ability to take time on the tool or do it at their pace; participant mentions length or detail as a barrier or facilitator.
Acquiring information to complete family history	Participant discusses they would have needed to (or did) review medical records, to call a family member, look up definitions, etc; Participant lacks specific information, such as type of cancer or age of diagnosis, about a relative, during taking the CHARM TOOL, but has the means to easily acquire; participant may discuss acquiring that information during the assessment, or coming back to the as…
Access to family history	Participant discusses complete lack of access (no way to obtain) family history, such as estrangement/no connection to biological family, adoption, lack of access to certain family member’s information, or participant discusses their ease of access to family history and may compare it to other people who do not have such access.
Mental Effort	Participant describes needing to visit their memory extensively, spending time contemplating, struggling to count or remember the relatives or relationships, types of cancers, or ages; notes that the tool makes mental math difficult or describes the tool as facilitating mental math/remembering.
Application design	Broadly speaking, anything related to the application user interface design, available application functions, or programming design that is not word choice or hyperlink content. Participant cites or endorses a suggestion for improved design or added/altered application features or cites a barrier related to application design; participant cites design as a facilitator.
Family dynamics	Participant specifically discusses personal family dynamics that facilitate or create a barrier to knowing information. For instances of estrangement, see access to family history.
● Communication	Participant specifically discusses family communication style. The specific family dynamics impact the ease or difficulty of having a conversation about family cancer. If participant ties to their cultural heritage/identity, use culture subcode instead.
● Culture	Culture is specifically mentioned (for example, cultural barriers of shame around cancer/health history), or participant cites cultural sensitivity of the application as a facilitator.
● Gender	Gender is specifically mentioned as a barrier to obtaining information on the family history.
Terminology, Language, and Health Literacy	Participant cites terminology used in the assessment as a barrier or facilitator; participant cites a language barrier to communicating about family knowledge; language barriers to using the application; participant cites language options as a facilitator or a barrier. Participant cites clarity or lack of clarity in wording or entire questions; participant suggests wording changes or clarificatio…
Reproductive cancer	Participant talks about their understanding of the differences between ovarian, cervical, and/or endometrial cancers; may also include other reproductive organ cancers such as prostate.
Hyperlink content	Discussion of hyperlinks contents as a barrier or facilitator (needing clearer definitions, pictures, etc). If comment is about how hyperlinks functioned (load time, pop-up, placement, appearance, number of hyperlinks, etc, please use code Application Design).
Level of accuracy desired	Mention of level of comfort with providing inaccurate information or guessing.
Follow-up outreach	Participant in incompletion cohort suggests or endorses a follow-up outreach endorses a follow-up outreach attempt as helpful when asked about a facilitator to completion.
Ease	Participant discusses the ease or difficulty of taking the risk assessment. Only use when participant is completely vague about what is easy or hard so that it isn’t possible to use another code.
Wrong terminology	Participant utilized terminology that didn’t align with the medical concept. Only use this code when it is clear the participant is confused. Use this code in combination with health literacy code when participant is discussing metastases as though they are primary cancers.
Emotional response	How the participant or participant’s family reacted emotionally to being asked about family members with cancer, emotions experienced while taking the CHARM tool, or emotions experienced when at the doctor.
Acceptability compared to provider	Comparisons to talking about family history with the provider or providing family history information to providers in other formats (e.g., paper forms) versus interacting with the CHARM tool
Family history collection methods and information gathering	Participant compares elements of accessibility/ease related to an appointment with a provider or to use the CHARM assessment, such as time available, ability to understand, etc.
Respect/Relationship	Participant specifically discusses elements of respect or trust or lack of respect or trust in the interaction with a provider or the CHARM tool/study.
Other	Participant discusses other elements related to provider or CHARM tool interaction when comparing them.
Preference	Please choose one of the four grandchildren per transcript. Every transcript should have one, and exactly one, of these grandchildren.
● Prefers provider	Participant cites clear preference for the provider. This should be an explicit statement.
● Prefers the CHARM TOOL	Participant cites clear preference for the CHARM TOOL. This should be an explicit statement.
● No preference	Participant explicitly indicates no preference, “either/or” or “doesn’t matter”. This should be explicit.
● Preference unclear	Participant may talk about pros and cons of both/either and never specify their preference (or lack of preference) explicitly.
General Feedback	General feedback on the study or RAT that is not covered elsewhere.
RAT-related	Feedback related to the RAT that does not fit in another code
Other aspects of the study	Feedback on other parts of the study that does not fit in another code (e.g., issues with the baseline survey length/repetitiveness)
Communication post-RAT	Discusses communication about family history with family or others after finishing RAT
Good quote	Quotes that are especially representative, poignant, or otherwise worth highlighting for potential inclusion in a manuscript
*Parent codes are presented in bold. Subcodes are presented in italics. In the case of preference, a second level of subcodes were recorded so that preferences could be quantified.
