# Supplementary material for: Literacy-adapted, electronic family history assessment for genetics referral in primary care: patient user insights from qualitative interviews
Source: Hered Cancer Clin Pract. 2022 Jun 10;20:22. doi: 10.1186/s13053-022-00231-3 (PMC9188215; doi:10.1186/s13053-022-00231-3)
Supplement: Supplementary file 3 — Additional file 3. Interviewee characteristics on per-cohort basis. Contains the information provided in Table 1, subdivided into the four cohorts described in this study. [file 13053_2022_231_MOESM3_ESM.xls]

## Sheet: Sheet1
Additional File 3. Interviewee characteristics on per-cohort basis
	COHORT
Characteristic*	Incompletion (N=20);	Time (N=13);	Accuracy (N= 14);	Time+Accuracy (N = 7);
	N (%)	N (%)	N (%)	N (%)
Sex assigned at birth
Male	3 (15)	1 (8)	2 (14)	1 (14)
Female	17 (85)	12 (92)	12 (86)	6 (86)
Gender Identity
Male	3 (15)	1 (8)	2 (14)	1 (14)
Female	17 (85)	10 (77)	12 (86)	3 (43)
No response	0 (0)	2 (15)	0 (0)	3 (43)
Race or ethnicity
Non-Hispanic White	8 (40)	1 (8)	3 (21)	4 (57)
Black/African American	2 (10)	2 (15)	1 (7)	0 (0)
Asian	2 (10)	1 (8)	2 (14)	0 (0)
Hispanic/Latino	4 (20)	5 (38)	6 (43)	0 (0)
AI/NA/AN	1 (5)	0 (0)	1 (7)	0 (0)
Middle Eastern/North African/Mediterranean	0 (0)	1 (8)	1 (7)	0 (0)
Native Hawaiian/Pacific Islander	0 (0)	0 (0)	0 (0)	1 (14)
Multi-racial/-ethnic	3 (15)	1 (8)	0 (0)	0 (0)
No response	0 (0)	2 (15)	0 (0)	2 (29)
Education Level
Some high school	0 (0)	1 (8)	0 (0)	0 (0)
High school/equivalent	0 (0)	1 (8)	0 (0)	0 (0)
Some post high school	3 (15)	0 (0)	0 (0)	0 (0)
Associate/equivalent	2 (10)	3 (23)	5 (36)	2 (29)
Bachelors	4 (20)	6 (46)	4 (29)	2 (29)
Masters	11 (55)	0 (0)	1 (7)	0 (0)
Doctorate/professional	0 (0)	0 (0)	4 (29)	1 (14)
No response	0 (0)	2 (15)	0 (0)	2 (29)
Annual household income
Less than $20,000	0 (0)	1 (8)	0 (0)	0 (0)
$20-39,999	4 (20)	2 (15)	1 (7)	1 (14)
$40-59,999	1 (5)	0 (0)	5 (36)	1 (14)
$60-79,999	5 (25)	3 (23)	3 (21)	1 (14)
$80-99,999	3 (15)	3 (23)	0 (0)	1 (14)
$100-139,999	4 (20)	1 (8)	4 (29)	1 (14)
$140,000+	3 (15)	1 (8)	1 (7)	0 (0)
No response	0 (0)	2 (15)	0 (0)	2 (29)
Insurance type
Private, employer	16 (80)	8 (62)	11 (79)	4 (57)
Private, purchased	2 (10)	0 (0)	3 (21)	0 (0)
Government, Medicaid	2 (10)	2 (15)	0 (0)	1 (14)
Uninsured	0 (0)	1 (8)	0 (0)	0 (0)
No response	0 (0)	2 (15)	0 (0)	2 (29)
Recruitment site
Kaiser Permanente Northwest	16 (80)	12 (92)	14 (100)	7 (100)
Denver Health	4 (20)	1 (8)	0 (0)	0 (0)
Completion status
Complete at time of interview	10 (50)	NA	NA	NA
Complete after interview	2 (10)
Never complete	8 (40)
Clinically Significant Inaccuracy
PREMM	NA	NA	4 (29)	2 (29)
B-RST			8 (57)	4 (57)
PREMM and B-RST			2 (14)	1 (14)
Mean age (range)	37.9 (23-50)	38.8 (28-48)	36.6 (24-47)	40.4 (33-47)
Abbreviations: NA, not applicable to cohort description
*Source: Study tracking system data based on participant input(sex assigned at birth, age), study surveys or interviews (all other demographics), and/or analytic comparisons of scores derived from participant input on the study tool (study tracking system database) to genetic counselor risk scores record in a separate database
